# Supplementary material for: Macrocyclic Peptide Probes for Immunomodulatory Protein CD59: Potent Modulators of Bacterial Toxin Activity and Antibody‐Dependent Cytotoxicity
Source: Angew Chem Int Ed Engl. 2025 May 5;64(27):e202422673. doi: 10.1002/anie.202422673 (PMC12207370; doi:10.1002/anie.202422673)
Supplement: Supplementary file 2 — Supporting Information [file ANIE-64-e202422673-s002.xlsx]

## Sheet: R6
Raw counts for peptide sequences in two separate NGS samples are shown (Seq I and Seq II).
Counts were normalised by the total counts for each sample to calculate the percentage of the pool each peptide represents and averaged across the two sequencing samples.
+ represents a stop codon. Data is shown for hits with an average percentage of >0.01%.
	Counts		Percentage
Peptide	Seq I	Seq II	Seq I	Seq II	Average
CYGGRTFIYAWS	37156	3489	8.49249	8.09701	8.29475
FVTGNRDHTRG	31986	3057	7.31082	7.09445	7.20264
SAWGNRQIQYY	30945	3036	7.07288	7.04572	7.0593
HVFGNRSFTRG	23292	2514	5.32369	5.8343	5.579
FVRGDLYSVLG	21693	2116	4.95822	4.91065	4.93444
SWTWGNRSSVRG	12733	1206	2.91029	2.79879	2.85454
CFAGRLTIDAV	11574	1100	2.64539	2.5528	2.59909
HCWVRGSRNYT	11242	1098	2.56951	2.54816	2.55883
WRDRFDQCVL	10776	1013	2.463	2.35089	2.40694
CFSRRLTAGAI	9078	901	2.0749	2.09097	2.08293
WTCHLRHDGPHA	8737	911	1.99696	2.11418	2.05557
FIRGNSTSVLF	7076	792	1.61731	1.83801	1.72766
SAWGNRQTQYY	5037	500	1.15127	1.16036	1.15582
STRRDRLGLIC	4600	445	1.05139	1.03272	1.04206
CFARRLSASFGT	4384	403	1.00202	0.935252	0.968636
TISGGRDYTRG	4146	403	0.947622	0.935252	0.941437
WILGSRWWTQS	4031	389	0.921338	0.902762	0.91205
CLDKWGRLWS	3987	325	0.911281	0.754235	0.832758
CYTAGSASWSRG	3176	293	0.725916	0.679972	0.702944
WATGSATFSSG	3196	290	0.730488	0.67301	0.701749
VKYGNSNFVRG	2889	283	0.660319	0.656765	0.658542
SSFREYNHLPCT	2617	299	0.59815	0.693896	0.646023
GYLNECHTLYTR	2754	278	0.629463	0.645161	0.637312
IAFGSRFHSYQ	2554	279	0.58375	0.647482	0.615616
YVFGNRSFTRG	2205	226	0.503982	0.524484	0.514233
LWGTHSYIYYRP	2109	211	0.48204	0.489673	0.485856
IARGDWNHQFY	2249	194	0.514038	0.45022	0.482129
CYGNSHASWG	2115	202	0.483411	0.468786	0.476099
FVFGNRHFRTE	1785	212	0.407985	0.491994	0.449989
YVYGSRDRCWG	1946	190	0.444784	0.440938	0.442861
WSTRTFTCRTLL	1728	192	0.394957	0.445579	0.420268
YIVGSSDYTRG	1825	167	0.417128	0.387561	0.402344
CIRGTPTTVWG	1692	156	0.386729	0.362033	0.374381
WIRGSRFYRVI	1692	144	0.386729	0.334184	0.360456
IALGDRTFSFG	1603	144	0.366387	0.334184	0.350285
CFAARLSNGDS	1397	156	0.319303	0.362033	0.340668
VAHGSKNSQFW	1526	140	0.348787	0.324901	0.336844
FQYFGTGIAFG	1316	140	0.300789	0.324901	0.312845
GRLNECHVIWP	1389	130	0.317474	0.301694	0.309584
LKPNGRCLPKV	1189	122	0.271761	0.283128	0.277445
CYGGRTFTYAWS	1056	132	0.241363	0.306336	0.273849
IARGDRNHQFY	1296	108	0.296218	0.250638	0.273428
QWNRWYGMDEL	1243	112	0.284104	0.259921	0.272012
HAFGSRDITYY	1078	117	0.246391	0.271525	0.258958
LLGSSSYVKFWY	1105	114	0.252562	0.264563	0.258562
CFSARAILDGGW	1089	107	0.248905	0.248317	0.248611
NSCPDWVRGSRT	1002	113	0.22902	0.262242	0.245631
SRGGKDWSRG	1026	108	0.234506	0.250638	0.242572
HVRGDAWTVLG	1065	93	0.24342	0.215827	0.229624
SSALERIGKCP	991	91	0.226506	0.211186	0.218846
CFSNRISGPAV	864	92	0.197478	0.213507	0.205493
CFSSRVQSGDT	936	82	0.213935	0.190299	0.202117
CFSRRTSVPNTT	914	82	0.208907	0.190299	0.199603
DPWCTPFSNVT	815	90	0.186279	0.208865	0.197572
SKNGLTFLCN	794	91	0.181479	0.211186	0.196332
CAWGNRHIAYY	800	84	0.18285	0.194941	0.188896
SWTWGNGSSVRG	817	80	0.186736	0.185658	0.186197
CFAKRLSLDAL	774	76	0.176908	0.176375	0.176641
YGASPTSLCSGI	727	80	0.166165	0.185658	0.175912
STYNDFFRVPC	650	86	0.148566	0.199582	0.174074
CRGNRFYQLSFH	674	80	0.154052	0.185658	0.169855
YVFWSRTHTYG	751	71	0.171651	0.164771	0.168211
WTRGSKDYTRG	737	72	0.168451	0.167092	0.167772
LYGNRDYSFYRP	707	73	0.161594	0.169413	0.165503
CFAFRLSQTSV	782	63	0.178736	0.146206	0.162471
CFARRLSSSHSL	705	67	0.161137	0.155489	0.158313
CFTLRLSQTSV	682	69	0.15588	0.16013	0.158005
CFQNRVTSDSAK	702	61	0.160451	0.141564	0.151008
TILGNKHYVRG	614	69	0.140338	0.16013	0.150234
CFVNRLRSAESR	618	62	0.141252	0.143885	0.142568
ILGSRDTIKYW	515	72	0.11771	0.167092	0.142401
LLGTRDYVRLWH	630	60	0.143995	0.139243	0.141619
CFSHRPGPSI	642	57	0.146737	0.132281	0.139509
SVGGSRSWTRG	566	63	0.129367	0.146206	0.137786
EIRGALNWVRG	549	63	0.125481	0.146206	0.135843
ISWGNGSLAFY	643	50	0.146966	0.116036	0.131501
CFVRRLNDLTTT	528	59	0.120681	0.136923	0.128802
AKGNGHFAYG	629	49	0.143766	0.113715	0.128741
SSYRELAHLSC	555	54	0.126853	0.125319	0.126086
FVTGDRDHTRG	554	52	0.126624	0.120678	0.123651
VASGGRYWSRA	449	60	0.102625	0.139243	0.120934
SIRGGRDYTRG	482	55	0.110167	0.12764	0.118904
CLRLHREPGSL	449	58	0.102625	0.134602	0.118613
CFQNRVSGSGAL	522	50	0.11931	0.116036	0.117673
ISYGDRSYTYY	463	52	0.105825	0.120678	0.113251
SAWGNRQVQYY	483	50	0.110396	0.116036	0.113216
EARGTKSFAYY	544	43	0.124338	0.0997911	0.112065
GRLNECHAIWP	488	45	0.111539	0.104433	0.107986
WILGSRWWTRS	424	48	0.0969107	0.111395	0.104153
CYGGRTFVYAWS	450	45	0.102853	0.104433	0.103643
CFASRTLLNTSV	446	45	0.101939	0.104433	0.103186
AVRGSSFYVWG	427	46	0.0975964	0.106753	0.102175
YLFGDRFSVRG	412	43	0.094168	0.0997911	0.0969796
VAHGSKKSQFW	386	45	0.0882253	0.104433	0.096329
CFAARARNNQTV	396	40	0.090511	0.092829	0.09167
LCYVKGSKNFT	385	41	0.0879968	0.0951497	0.0915732
CFKHRLGTDSA	423	37	0.0966822	0.0858668	0.0912745
CFQRRTLGPDAI	412	38	0.094168	0.0881875	0.0911777
GYLNECWYGLS	441	35	0.100796	0.0812253	0.0910108
QWNRWYGMDER	369	42	0.0843398	0.0974704	0.0909051
YARGNNASQFF	391	38	0.0893682	0.0881875	0.0887778
GPRNECHSQFQN	401	37	0.0916538	0.0858668	0.0887603
CIDVYGRMWA	375	39	0.0857112	0.0905082	0.0881097
CFSHRSNSDGI	404	35	0.0923395	0.0812253	0.0867824
CEALLRRGWD	413	34	0.0943965	0.0789046	0.0866506
LYSHPRSLCSFS	357	39	0.081597	0.0905082	0.0860526
CFYTRIDAFST	354	34	0.0809113	0.0789046	0.079908
HVFGSRSFTRG	323	36	0.0738259	0.0835461	0.078686
HVLGNRSFTRG	312	36	0.0713117	0.0835461	0.0774289
LCAENPLRPR	329	33	0.0751972	0.0765839	0.0758906
LCSVRGSNDWI	320	32	0.0731402	0.0742632	0.0737017
CAWGNRYIAYY	342	29	0.0781686	0.067301	0.0727348
QWNRWYGIDEL	329	30	0.0751972	0.0696217	0.0724095
RGGTRDTIWG	340	27	0.0777114	0.0626595	0.0701855
CFTNRLDNSST	314	29	0.0717688	0.067301	0.0695349
FVRGDQYSVLG	247	35	0.0564551	0.0812253	0.0688402
CFLYRNNPDSV	303	29	0.0692546	0.067301	0.0682778
SSWAQLPCRR	289	30	0.0660547	0.0696217	0.0678382
CFRFRLNATSS	329	26	0.0751972	0.0603388	0.067768
FIRGNSTSVLFLRQRQRQLGRGAE	264	31	0.0603407	0.0719424	0.0661415
CYGGRTFIYAWP	263	31	0.0601121	0.0719424	0.0660273
FVSGNSRFRRE	270	30	0.061712	0.0696217	0.0656669
FVTGSRDHTRG	322	23	0.0735973	0.0533767	0.063487
YCWVRGSRNYT	279	26	0.0637691	0.0603388	0.062054
CFTHRLTDFGT	230	30	0.0525695	0.0696217	0.0610956
CFRYRLGLTST	271	25	0.0619406	0.0580181	0.0599793
CFVNRLSDSLSL	212	30	0.0484554	0.0696217	0.0590385
FVTGNRDYTRG	220	27	0.0502839	0.0626595	0.0564717
CFAGRLTIGAV	245	24	0.055998	0.0556974	0.0558477
SAWGSRQIQYY	257	22	0.0587407	0.0510559	0.0548983
YAWGNRNNAYY	263	21	0.0601121	0.0487352	0.0544236
SWTWGNRNSVRG	190	28	0.043427	0.0649803	0.0542036
VKYGNSNFVRE	207	26	0.0473126	0.0603388	0.0538257
FVRGDPYSVLG	251	21	0.0573693	0.0487352	0.0530523
CYGGRTFIHAWS	237	21	0.0541694	0.0487352	0.0514523
FVRGDLHSVLG	253	19	0.0578265	0.0440938	0.0509601
CFNSRLHIGAV	181	25	0.0413699	0.0580181	0.049694
YARGDASHTIW	186	24	0.0425127	0.0556974	0.0491051
CFSARTDSSGT	231	17	0.0527981	0.0394523	0.0461252
SSWAQLPCRS	180	22	0.0411414	0.0510559	0.0460986
LGGRGCFRPCSAAAAAAARTGGG	220	18	0.0502839	0.041773	0.0460285
WRDRFDQCVR	169	23	0.0386272	0.0533767	0.0460019
WRDRFDQCVP	167	23	0.03817	0.0533767	0.0457733
CFSHRRLEYGV	197	20	0.0450269	0.0464145	0.0457207
LFPNGVCLE+R	174	22	0.03977	0.0510559	0.045413
AVWGSAHDRWE	193	20	0.0441127	0.0464145	0.0452636
FQRGTRSTSWG	238	15	0.054398	0.0348109	0.0446044
CFAGRLTTDAV	193	19	0.0441127	0.0440938	0.0441032
CYGGRAFIYAWS	185	19	0.0422842	0.0440938	0.043189
YLSGSSNFTRG	184	19	0.0420556	0.0440938	0.0430747
GYLNECHTLYTQ	149	22	0.0340559	0.0510559	0.0425559
FVRGDRYSVLG	198	17	0.0452555	0.0394523	0.0423539
CLDKWGRLWT	182	18	0.0415985	0.041773	0.0416858
YIYWSFTSARG	219	14	0.0500553	0.0324901	0.0412727
QPFWGCRTVAYS	144	21	0.0329131	0.0487352	0.0408241
CFANRLYGSDSR	177	17	0.0404557	0.0394523	0.039954
IATGSKLYAKG	145	20	0.0331416	0.0464145	0.0397781
CFAGRLTEGV	155	19	0.0354273	0.0440938	0.0397605
CFSRRLTAGAT	195	15	0.0445698	0.0348109	0.0396903
CYGGRTFIYEWS	164	18	0.0374843	0.041773	0.0396287
AVAGSRHWAWG	171	17	0.0390843	0.0394523	0.0392683
CYGGRTFIYAWT	190	15	0.043427	0.0348109	0.0391189
SSYRELAHLPC	135	20	0.030856	0.0464145	0.0386352
AVHGSSFYVWG	164	17	0.0374843	0.0394523	0.0384683
HCWARGSRNYT	180	15	0.0411414	0.0348109	0.0379761
WSTGSSTFAAG	149	18	0.0340559	0.041773	0.0379145
FKYGNSNFVRG	154	17	0.0351987	0.0394523	0.0373255
CPQLILRGWQ	133	19	0.0303989	0.0440938	0.0372463
CFRNRVLEITST	183	14	0.041827	0.0324901	0.0371586
HCWVRGSRDYT	122	20	0.0278847	0.0464145	0.0371496
SRNGIQFTCS	158	16	0.036113	0.0371316	0.0366223
YIIGSSDYTRG	146	17	0.0333702	0.0394523	0.0364113
SSWAQVPCYS	175	14	0.0399985	0.0324901	0.0362443
IQSGSQSWSRG	164	15	0.0374843	0.0348109	0.0361476
NTAWGNVAVAYF	183	13	0.041827	0.0301694	0.0359982
VWGNRWTRIYW	161	15	0.0367987	0.0348109	0.0358048
SAWGNRRIQYY	148	16	0.0338273	0.0371316	0.0354795
ARGGPTWSRG	147	16	0.0335988	0.0371316	0.0353652
HVFGNRFFTRG	135	17	0.030856	0.0394523	0.0351542
CFTGRLSLDSI	134	17	0.0306275	0.0394523	0.0350399
CFGRRADPDGI	174	13	0.03977	0.0301694	0.0349697
LWGAANYLKVIY	201	10	0.0459412	0.0232072	0.0345742
SSWAQLPCKR	170	13	0.0388557	0.0301694	0.0345126
WIRGSRWWTQS	146	15	0.0333702	0.0348109	0.0340905
TYGSRFCPQYCAAAAAAARTGGG	133	16	0.0303989	0.0371316	0.0337652
CFAGRLTVDAV	163	13	0.0372558	0.0301694	0.0337126
SAWGNRQIQYC	170	12	0.0388557	0.0278487	0.0333522
ASWLPSPCKFN	128	16	0.0292561	0.0371316	0.0331938
HVFGNGSFTRG	137	15	0.0313131	0.0348109	0.033062
CFSARATLDGGW	157	13	0.0358844	0.0301694	0.0330269
CFANRLYGSDSH	135	15	0.030856	0.0348109	0.0328334
FVTGNRDHARG	126	15	0.0287989	0.0348109	0.0318049
CLRRHVTASDV	174	10	0.03977	0.0232072	0.0314886
CFAKRGLNND+I	139	13	0.0317703	0.0301694	0.0309698
QFAHRISSCAS	139	13	0.0317703	0.0301694	0.0309698
WILGSRWWTQT	139	13	0.0317703	0.0301694	0.0309698
CYGGRTFIYVWS	168	10	0.0383986	0.0232072	0.0308029
TSYGSRVFAYF	135	13	0.030856	0.0301694	0.0305127
CFSRRLTAGAV	134	13	0.0306275	0.0301694	0.0303984
WVYGSSTFRYQ	133	13	0.0303989	0.0301694	0.0302842
FVTGNRNHTRG	142	12	0.032456	0.0278487	0.0301523
FVTGNREHTRG	110	15	0.0251419	0.0348109	0.0299764
SWTWGNRSSARG	110	15	0.0251419	0.0348109	0.0299764
CFASRLTIDAV	140	12	0.0319988	0.0278487	0.0299238
IASGSLHFVFY	119	14	0.027199	0.0324901	0.0298446
CFALRLSQTSV	78	18	0.0178279	0.041773	0.0298005
FISGSRSWRKQ	159	10	0.0363415	0.0232072	0.0297744
CFARRVNNSSL	137	12	0.0313131	0.0278487	0.0295809
VSRGDSTYTLF	137	12	0.0313131	0.0278487	0.0295809
LQPPDRSCLPKI	125	13	0.0285704	0.0301694	0.0293699
HVSGNRSFTRG	104	15	0.0237706	0.0348109	0.0292907
CFSYRIRSAYDL	124	13	0.0283418	0.0301694	0.0292556
SISGGRDYTRG	141	11	0.0322274	0.025528	0.0288777
RAWGNRYIAYY	119	13	0.027199	0.0301694	0.0286842
HCWVRGSRNYA	128	12	0.0292561	0.0278487	0.0285524
CYGGQTFIYAWS	114	13	0.0260562	0.0301694	0.0281128
CYGGRTSIYAWS	142	10	0.032456	0.0232072	0.0278316
STWGNRNETRG	129	11	0.0294846	0.025528	0.0275063
CFTYRLSDEPSA	169	7	0.0386272	0.0162451	0.0274361
CFARRLSASLGT	145	9	0.0331416	0.0208865	0.0270141
SARGNRQIQYY	114	12	0.0260562	0.0278487	0.0269524
HVFGDRSFTRG	124	11	0.0283418	0.025528	0.0269349
SAWGNQQIQYY	124	11	0.0283418	0.025528	0.0269349
YAQGDKLTARG	124	11	0.0283418	0.025528	0.0269349
SAWGNRQIQYF	102	13	0.0233134	0.0301694	0.0267414
SAWGNWQIQYY	102	13	0.0233134	0.0301694	0.0267414
LVTGNRDHTRG	100	13	0.0228563	0.0301694	0.0265129
WRDRFDRCVL	86	14	0.0196564	0.0324901	0.0260733
CFARRLSASSGT	106	12	0.0242277	0.0278487	0.0260382
CFSRRLTAGAS	106	12	0.0242277	0.0278487	0.0260382
CFSQRLDRTSS	116	11	0.0265133	0.025528	0.0260206
GRLNECHVIWS	65	16	0.0148566	0.0371316	0.0259941
GYLNECHTLYTL	105	12	0.0239991	0.0278487	0.0259239
SFAKRVAAQGGC	133	9	0.0303989	0.0208865	0.0256427
RYGGRTFIYAWS	111	11	0.0253705	0.025528	0.0254492
VIWGSRLATGG	109	11	0.0249134	0.025528	0.0252207
FVRGDLYSVRG	78	14	0.0178279	0.0324901	0.025159
CHGGRTFIYAWS	108	11	0.0246848	0.025528	0.0251064
ASWLTAPCYV	138	8	0.0315417	0.0185658	0.0250537
FVRGDLYSVFG	102	11	0.0233134	0.025528	0.0244207
SKNGLTFLCS	70	14	0.0159994	0.0324901	0.0242448
CAWGNRHTAYY	80	13	0.018285	0.0301694	0.0242272
IARGDRTFSFG	57	15	0.0130281	0.0348109	0.0239195
CFSWRLGPAEK	87	12	0.019885	0.0278487	0.0238668
VVRGGTAFRYE	96	11	0.0219421	0.025528	0.023735
RIGTSTCPFKFS	106	10	0.0242277	0.0232072	0.0237175
SAYGSRDFAWA	106	10	0.0242277	0.0232072	0.0237175
SVTGNRDHTRG	92	11	0.0210278	0.025528	0.0232779
CYGGRTLIYAWS	121	8	0.0276561	0.0185658	0.023111
CFAGRPTIDAV	80	12	0.018285	0.0278487	0.0230669
LCYVKGSKDFT	120	8	0.0274276	0.0185658	0.0229967
YVRGDAWTVLG	117	8	0.0267419	0.0185658	0.0226538
IIRGNRLTKYE	86	11	0.0196564	0.025528	0.0225922
TFAHRVGSCQST	85	11	0.0194279	0.025528	0.0224779
CFTQRIASGSK	105	9	0.0239991	0.0208865	0.0224428
QWNRWYGIDER	94	10	0.0214849	0.0232072	0.0223461
CYGSRTFIYAWS	114	8	0.0260562	0.0185658	0.022311
WVYGSRYWRSI	132	6	0.0301703	0.0139243	0.0220473
FVTGNRDRTRG	81	11	0.0185136	0.025528	0.0220208
TFRKRLTATCGT	68	12	0.0155423	0.0278487	0.0216955
FITGNRDHTRG	78	11	0.0178279	0.025528	0.0216779
HCWVRGSRSYT	97	9	0.0221706	0.0208865	0.0215286
CYGGRTFIYARS	117	7	0.0267419	0.0162451	0.0214935
FIFGNRNWTFG	94	9	0.0214849	0.0208865	0.0211857
SAWGNRQIQY+	114	7	0.0260562	0.0162451	0.0211506
ISRGDARYTWG	83	10	0.0189707	0.0232072	0.021089
WILGSRWWTQR	91	9	0.0207992	0.0208865	0.0208429
CFAHRITDPDTQ	100	8	0.0228563	0.0185658	0.020711
CFSTRLSRSYGT	68	11	0.0155423	0.025528	0.0205351
YAFGSRDITYY	78	10	0.0178279	0.0232072	0.0205176
CLRRSYEATSI	88	9	0.0201136	0.0208865	0.0205
CFAHRITDPNTQ	117	6	0.0267419	0.0139243	0.0203331
FATGNRDHTRG	117	6	0.0267419	0.0139243	0.0203331
FVMGNRDHTRG	76	10	0.0173708	0.0232072	0.020289
VARGNSNTVWG	85	9	0.0194279	0.0208865	0.0201572
WRDRLDQCVL	85	9	0.0194279	0.0208865	0.0201572
FVTGNRGHTRG	105	7	0.0239991	0.0162451	0.0201221
CYGGRTFIYACS	83	9	0.0189707	0.0208865	0.0199286
FVAGNRDHTRG	102	7	0.0233134	0.0162451	0.0197793
SWTWGDRSSVRG	71	10	0.016228	0.0232072	0.0197176
FIRGN+TFTYG	80	9	0.018285	0.0208865	0.0195858
CFYQRTLGTTAS	79	9	0.0180565	0.0208865	0.0194715
SWQNECFRLRT	58	11	0.0132567	0.025528	0.0193923
CFSKRIAPGAQ	88	8	0.0201136	0.0185658	0.0193397
FVRGNSTSVLF	88	8	0.0201136	0.0185658	0.0193397
FVRGGLYSVLG	86	8	0.0196564	0.0185658	0.0191111
STKNDYNNVPC	54	11	0.0123424	0.025528	0.0189352
HCWVRGGRNYT	104	6	0.0237706	0.0139243	0.0188475
HVFGNRSFTSG	73	9	0.0166851	0.0208865	0.0187858
CFKKRLDTVST	91	7	0.0207992	0.0162451	0.0185222
CFRYRVTPTSY	100	6	0.0228563	0.0139243	0.0183903
SWTWGNRSTVRG	49	11	0.0111996	0.025528	0.0183638
LRGSYDYQLYFG	57	10	0.0130281	0.0232072	0.0181177
CFSRRSTSSQST	77	8	0.0175994	0.0185658	0.0180826
CYGGRTYIYAWS	77	8	0.0175994	0.0185658	0.0180826
HVIGNRSFTRG	87	7	0.019885	0.0162451	0.018065
CFIRRSIESGTA	56	10	0.0127995	0.0232072	0.0180034
LVRGDLYSVLG	85	7	0.0194279	0.0162451	0.0178365
RCWASGSRDWR	95	6	0.0217135	0.0139243	0.0178189
HSYGSSQIAYH	74	8	0.0169137	0.0185658	0.0177397
CYGDRTFIYAWS	53	10	0.0121138	0.0232072	0.0176605
CFVNRLGSAESR	63	9	0.0143995	0.0208865	0.017643
GYLNECHALYTR	63	9	0.0143995	0.0208865	0.017643
HVFGNKSFTRG	63	9	0.0143995	0.0208865	0.017643
FRGRNDICTH	73	8	0.0166851	0.0185658	0.0176254
CFAGRLTIDAAAAAAARTGGG	62	9	0.0141709	0.0208865	0.0175287
WAKGSDTFTSG	141	1	0.0322274	0.00232072	0.0172741
CFTLRVLDVSAV	100	5	0.0228563	0.0116036	0.01723
PWTWGNRSSVRG	49	10	0.0111996	0.0232072	0.0172034
FARGDWNHQFY	120	3	0.0274276	0.00696217	0.0171949
DYNRIVWGRGNAAAAAAARTGGG	89	6	0.0203421	0.0139243	0.0171332
STRRDRLGLTC	57	9	0.0130281	0.0208865	0.0169573
TLSTNRDLIRLLAAAAAAARTGGG	57	9	0.0130281	0.0208865	0.0169573
DSRNQCHTWKT	87	6	0.019885	0.0139243	0.0169047
HVYGNRSFTRG	97	5	0.0221706	0.0116036	0.0168871
YVTGNRDHTRG	66	8	0.0150852	0.0185658	0.0168255
SVRGDLYSVLG	74	7	0.0169137	0.0162451	0.0165794
CFAARLSNGDT	73	7	0.0166851	0.0162451	0.0164651
TAWGNRQIQYY	73	7	0.0166851	0.0162451	0.0164651
HVFGNRSLTRG	93	5	0.0212564	0.0116036	0.01643
CFSPRVTEHST	62	8	0.0141709	0.0185658	0.0163684
FVRGDLYSALG	80	6	0.018285	0.0139243	0.0161047
FVTGNRDNTRG	80	6	0.018285	0.0139243	0.0161047
CFSSRTGTTSV	39	10	0.00891396	0.0232072	0.0160606
ITRGSNIYAYG	79	6	0.0180565	0.0139243	0.0159904
FIRGNSTSVLY	58	8	0.0132567	0.0185658	0.0159112
HVFGNRSFARG	78	6	0.0178279	0.0139243	0.0158761
LAWGNRQIQYY	78	6	0.0178279	0.0139243	0.0158761
CFRSRAVSNGT	57	8	0.0130281	0.0185658	0.0157969
VYGSRYASIPFC	45	9	0.0102853	0.0208865	0.0155859
LNPQGHCLLKL	55	8	0.012571	0.0185658	0.0155684
LWWSDFYLCVVVRQRQRQLGRGAE	65	7	0.0148566	0.0162451	0.0155508
SAWGNRQIQYH	65	7	0.0148566	0.0162451	0.0155508
CFAGRLAIDAV	54	8	0.0123424	0.0185658	0.0154541
GRLNECHVTWP	43	9	0.00982821	0.0208865	0.0153574
TLSTNRDLIRLPAAAAAAARTGGG	63	7	0.0143995	0.0162451	0.0153223
CYTYRSLDPQSV	42	9	0.00959965	0.0208865	0.0152431
HAFGNRSFTRG	82	5	0.0187422	0.0116036	0.0151729
CKIDVYGRTWS	81	5	0.0185136	0.0116036	0.0150586
SAWGNRLIQYY	80	5	0.018285	0.0116036	0.0149443
HVFGNRSSTRG	69	6	0.0157709	0.0139243	0.0148476
CLRRSFLDNAGV	57	7	0.0130281	0.0162451	0.0146366
YSSGSRHWTRS	57	7	0.0130281	0.0162451	0.0146366
WRDRFDQCAL	67	6	0.0153137	0.0139243	0.014619
CYGGRTFIYSWS	46	8	0.0105139	0.0185658	0.0145398
CFLKRDRSASI	56	7	0.0127995	0.0162451	0.0145223
CLRKTRDILSV	65	6	0.0148566	0.0139243	0.0143905
CYAAGSASWSRG	65	6	0.0148566	0.0139243	0.0143905
ISGGRNWRAG	65	6	0.0148566	0.0139243	0.0143905
SAWGNRQIKYY	65	6	0.0148566	0.0139243	0.0143905
CFAKRIVALHST	54	7	0.0123424	0.0162451	0.0142937
VLCHRWHVGSHR	54	7	0.0123424	0.0162451	0.0142937
SAWGDRQIQYY	64	6	0.014628	0.0139243	0.0142762
YVYGSRDRC	74	5	0.0169137	0.0116036	0.0142586
RVGSQFCAQL	33	9	0.00754258	0.0208865	0.0142145
CFAYRTHTTAV	63	6	0.0143995	0.0139243	0.0141619
HVFGNRPFTRG	73	5	0.0166851	0.0116036	0.0141444
DCWVRGSRNYT	62	6	0.0141709	0.0139243	0.0140476
CPRYVSRGFA	72	5	0.0164565	0.0116036	0.0140301
FTRGNSTSVLF	51	7	0.0116567	0.0162451	0.0139509
TFRSRTSCGAV	51	7	0.0116567	0.0162451	0.0139509
FARGDLYSVLG	71	5	0.016228	0.0116036	0.0139158
CFLNRASFSGI	60	6	0.0137138	0.0139243	0.0138191
GRYNECHFITS	59	6	0.0134852	0.0139243	0.0137048
RTCHLRHDGPHA	59	6	0.0134852	0.0139243	0.0137048
FVRGDLNSVLG	69	5	0.0157709	0.0116036	0.0136872
YLSGSSNFARG	48	7	0.010971	0.0162451	0.013608
CAWGNRYTAYY	68	5	0.0155423	0.0116036	0.013573
HQECWARGSRE	68	5	0.0155423	0.0116036	0.013573
NYVERLCTSG	68	5	0.0155423	0.0116036	0.013573
FVLGNRHTIVG	57	6	0.0130281	0.0139243	0.0134762
CYGNSHAS	36	8	0.00822827	0.0185658	0.013397
HVFGNRSYTRG	46	7	0.0105139	0.0162451	0.0133795
LWGTHSYVYYRP	46	7	0.0105139	0.0162451	0.0133795
WIRGNRDESLG	46	7	0.0105139	0.0162451	0.0133795
YIRGTQDTFLF	46	7	0.0105139	0.0162451	0.0133795
CYGGRTFIYAWL	35	8	0.00799971	0.0185658	0.0132827
FVRGDLYPVLG	65	5	0.0148566	0.0116036	0.0132301
GRVRTCPVIV	65	5	0.0148566	0.0116036	0.0132301
FIRGDSTSVLF	54	6	0.0123424	0.0139243	0.0131334
FVRGDLYSVIG	54	6	0.0123424	0.0139243	0.0131334
FVRGNRYSVLG	64	5	0.014628	0.0116036	0.0131158
LWGTRSFTLVRS	64	5	0.014628	0.0116036	0.0131158
VVHGGKDYQWS	64	5	0.014628	0.0116036	0.0131158
CYGGRTFIYTWS	74	4	0.0169137	0.0092829	0.0130983
GRLNECHVIRP	43	7	0.00982821	0.0162451	0.0130366
LFPNGVCLE+S	53	6	0.0121138	0.0139243	0.0130191
FARGDRNHQFY	63	5	0.0143995	0.0116036	0.0130015
ASWLPSPCKFS	73	4	0.0166851	0.0092829	0.012984
CSRLTSRGWT	62	5	0.0141709	0.0116036	0.0128873
SYGGRTFIYAWS	62	5	0.0141709	0.0116036	0.0128873
CFSRRVTYPHQV	31	8	0.00708546	0.0185658	0.0128256
LLGARDYVRLWH	41	7	0.00937109	0.0162451	0.0128081
SACGNRQIQYY	51	6	0.0116567	0.0139243	0.0127905
FIRGNSTSVLFAAAAAAARTGGG	40	7	0.00914252	0.0162451	0.0126938
VARGDWNHQFY	40	7	0.00914252	0.0162451	0.0126938
FVRGDLYSILG	50	6	0.0114282	0.0139243	0.0126762
WRDRFDQCIL	60	5	0.0137138	0.0116036	0.0126587
CYGGRTFI+AWS	37	7	0.00845683	0.0162451	0.012351
CYGGRSFIYAWS	47	6	0.0107425	0.0139243	0.0123334
SAWGNRYIAYY	47	6	0.0107425	0.0139243	0.0123334
CYGGRTFIYA+S	57	5	0.0130281	0.0116036	0.0123159
SWTWGNRTSVRG	36	7	0.00822827	0.0162451	0.0122367
SWTWGNRSSVLG	35	7	0.00799971	0.0162451	0.0121224
SAWGNRKIQYY	55	5	0.012571	0.0116036	0.0120873
SAWGNRQIQCY	55	5	0.012571	0.0116036	0.0120873
CSSLRARGWI	75	3	0.0171422	0.00696217	0.0120522
CFVSRTQIGSV	85	2	0.0194279	0.00464145	0.0120347
CFQNRMAYGDI	34	7	0.00777114	0.0162451	0.0120081
HCWVRGSRNHT	54	5	0.0123424	0.0116036	0.011973
SAWGNRQIQHY	74	3	0.0169137	0.00696217	0.0119379
FVTGNRDHTRE	33	7	0.00754258	0.0162451	0.0118938
LYPNGKCLA+L	52		0.0118853		0.0118853
AISGGRDYTRG	43	6	0.00982821	0.0139243	0.0118763
CFVLRRNFEGT	53	5	0.0121138	0.0116036	0.0118587
YVFGNRSFARG	32	7	0.00731402	0.0162451	0.0117795
IARGDRNHQFF	42	6	0.00959965	0.0139243	0.011762
DPYCPFFPEFR	52	5	0.0118853	0.0116036	0.0117444
HAFGSRDIAYY	52	5	0.0118853	0.0116036	0.0117444
WIYGGRHFRLS	82	2	0.0187422	0.00464145	0.0116918
VARGSKDWRWS	41	6	0.00937109	0.0139243	0.0116477
FVSGNRDHTRG	51	5	0.0116567	0.0116036	0.0116302
CFSRRLTVGAI	40	6	0.00914252	0.0139243	0.0115334
GYKNECHSFNW	40	6	0.00914252	0.0139243	0.0115334
FVTGNRDHTSG	60	4	0.0137138	0.0092829	0.0114983
LWGTHSYTYYRP	60	4	0.0137138	0.0092829	0.0114983
WSTRERQISC	70	3	0.0159994	0.00696217	0.0114808
FVRGDMYSVLG	39	6	0.00891396	0.0139243	0.0114192
CFRNRIDLIS	49	5	0.0111996	0.0116036	0.0114016
WTRGSKDYARG	49	5	0.0111996	0.0116036	0.0114016
CFAGRLTIDAG	59	4	0.0134852	0.0092829	0.0113841
CFSARAIHGSL	38	6	0.0086854	0.0139243	0.0113049
HCRVRGSRNYT	38	6	0.0086854	0.0139243	0.0113049
GRRNECLSRTS	68	3	0.0155423	0.00696217	0.0112522
WRDRFGQCVL	27	7	0.0061712	0.0162451	0.0112081
CSAGRLTIDAV	37	6	0.00845683	0.0139243	0.0111906
CYSLRLGPETV	37	6	0.00845683	0.0139243	0.0111906
YSCPDWVRGSRT	36	6	0.00822827	0.0139243	0.0110763
DPICTRYNDPR	46	5	0.0105139	0.0116036	0.0110588
HCWVRGSRNYS	46	5	0.0105139	0.0116036	0.0110588
FVTGNRDHTHG	45	5	0.0102853	0.0116036	0.0109445
CFVGRLTLTST	65	3	0.0148566	0.00696217	0.0109094
SWTRGNRSSVRG	44	5	0.0100568	0.0116036	0.0108302
SWTWGNRSSVSG	73	2	0.0166851	0.00464145	0.0106633
CFSHRNPTDSI	32	6	0.00731402	0.0139243	0.0106192
FVTGNSDHTRG	52	4	0.0118853	0.0092829	0.0105841
CFSRRLTEGAI	41	5	0.00937109	0.0116036	0.0104874
SAWGNRQIQ+Y	30	6	0.00685689	0.0139243	0.0103906
YVRGDLYSVLG	40	5	0.00914252	0.0116036	0.0103731
KWGSSFFTLYRV	49	4	0.0111996	0.0092829	0.0102412
CFSARAVLDGGW	59	3	0.0134852	0.00696217	0.0102237
PAWGNRQIQYY	58	3	0.0132567	0.00696217	0.0101094
CFAGRLTIDAA	78	1	0.0178279	0.00232072	0.0100743
CFSSRTSLISGV	27	6	0.0061712	0.0139243	0.0100478
WRDRFDQCVI	37	5	0.00845683	0.0116036	0.0100302
CFTGRLTIDAV	26	6	0.00594264	0.0139243	0.00993349
FIRGNSTSVLC	36	5	0.00822827	0.0116036	0.00991595
SA+GNRQIQYY	36	5	0.00822827	0.0116036	0.00991595
FIRGNSTSVPF	46	4	0.0105139	0.0092829	0.0098984
IARGGRHFSSG	46	4	0.0105139	0.0092829	0.0098984
CIRGTPTTV	56	3	0.0127995	0.00696217	0.00988085
IARGDWNHQFF	56	3	0.0127995	0.00696217	0.00988085
CFSRRLAAGAI	35	5	0.00799971	0.0116036	0.00980166
FVTGNRDHTRV	35	5	0.00799971	0.0116036	0.00980166
RCWVRGSRNYT	45	4	0.0102853	0.0092829	0.00978412
PFAKRVAAQGGC	24	6	0.00548551	0.0139243	0.00970493
CFGGRTFIYAWS	34	5	0.00777114	0.0116036	0.00968738
CCGGRTFIYAWS	44	4	0.0100568	0.0092829	0.00966984
CFLTRASQLSGT	44	4	0.0100568	0.0092829	0.00966984
FVTSNRDHTRG	23	6	0.00525695	0.0139243	0.00959065
RRDRFDQCVL	33	5	0.00754258	0.0116036	0.0095731
FVRGDLYSVLS	43	4	0.00982821	0.0092829	0.00955555
SCSEWRRGTRS	43	4	0.00982821	0.0092829	0.00955555
